# Supplementary material for: Important biological information uncovered in previously unaligned reads from chromatin immunoprecipitation experiments (ChIP-Seq)
Source: Sci Rep. 2015 Mar 2;5:8635. doi: 10.1038/srep08635 (PMC4345404; doi:10.1038/srep08635)
Supplement: Supplementary Information — Supplementary File 1 [file srep08635-s2.xls]

## Sheet: Sheet1
Arabidopsis thaliana
SRA FILE	Transcription Factor	Figure ChIP-Seq run letter	Alignment software	Sequencing platform/instrument
SRR016811	SEP3	a	SOAP	Illumina Genome Analyzer
SRR016812	SEP3	b	SOAP	Illumina Genome Analyzer
SRR016813	SEP3	c	SOAP	Illumina Genome Analyzer
SRR016814	SEP3	d	SOAP	Illumina Genome Analyzer
SRR040045	AP2	a	GenomeMapper	Illumina Genome Analyzer II
SRR040046	AP2	b	GenomeMapper	Illumina Genome Analyzer II
SRR040047	AP2	c	GenomeMapper	Illumina Genome Analyzer II
SRR040048	AP2	d	GenomeMapper	Illumina Genome Analyzer II
SRR040049	AP2	e	GenomeMapper	Illumina Genome Analyzer II
SRR040050	AP2	f	GenomeMapper	Illumina Genome Analyzer II
SRR040051	AP2	g	GenomeMapper	Illumina Genome Analyzer II
SRR040050	AP2	h	GenomeMapper	Illumina Genome Analyzer II
SRR040051	AP2	I	GenomeMapper	Illumina Genome Analyzer II
SRR070382	LFY	a	GenomeMapper	Illumina Genome Analyzer II
SRR070383	LFY	b	GenomeMapper	Illumina Genome Analyzer II
SRR070384	LFY	c	GenomeMapper	Illumina Genome Analyzer II
SRR038845	AP1	d	SOAP	Illumina Genome Analyzer
SRR038846	AP1	e	SOAP	Illumina Genome Analyzer
SRR038847	AP1	f	SOAP	Illumina Genome Analyzer
SRR038848	AP1	g	SOAP	Illumina Genome Analyzer
SRR038849	AP1	h	SOAP	Illumina Genome Analyzer
SRR038850	AP1	I	SOAP	Illumina Genome Analyzer
SRR038851	AP1	j	SOAP	Illumina Genome Analyzer
SRR038848	AP1	k	SOAP	Illumina Genome Analyzer
SRR038849	AP1	l	SOAP	Illumina Genome Analyzer
SRR038850	AP1	m	SOAP	Illumina Genome Analyzer
SRR038851	AP1	n	SOAP	Illumina Genome Analyzer

## Sheet: Sheet2
Homo sapiens
SRA FILE	Transcription Factor	Figure ChIP-Seq run letter	Alignment software	Sequencing platform/instrument
SRR014988	STAT1	a	Eland	Illumina Genome Analyzer II
SRR014989	STAT1	b	Eland	Illumina Genome Analyzer II
SRR014990	STAT1	c	Eland	Illumina Genome Analyzer II
SRR014991	STAT1	d	Eland	Illumina Genome Analyzer II
SRR014993	STAT1	e	Eland	Illumina Genome Analyzer II
SRR014994	STAT1	f	Eland	Illumina Genome Analyzer II
SRR014995	STAT1	g	Eland	Illumina Genome Analyzer II
SRR014996	STAT1	h	Eland	Illumina Genome Analyzer II
SRR014997	STAT1	I	Eland	Illumina Genome Analyzer II
SRR034151	ETS1	a	Eland	Illumina Genome Analyzer II
SRR034152	ETS1	b	Eland	Illumina Genome Analyzer II
SRR034153	ETS1	c	Eland	Illumina Genome Analyzer II
SRR034154	ETS1	d	Eland	Illumina Genome Analyzer II
SRR034155	ETS1	e	Eland	Illumina Genome Analyzer II
SRR034156	ETS1	f	Eland	Illumina Genome Analyzer II
SRR034157	ETS1	g	Eland	Illumina Genome Analyzer II
SRR034158	ETS1	h	Eland	Illumina Genome Analyzer II
SRR034159	ETS1	I	Eland	Illumina Genome Analyzer II
SRR034160	ETS1	j	Eland	Illumina Genome Analyzer II
SRR034161	ETS1	k	Eland	Illumina Genome Analyzer II
SRR054758	ERG	a	MAQ	Illumina Genome Analyzer
SRR054852	ERG	b	MAQ	Illumina Genome Analyzer
SRR054853	ERG	c	MAQ	Illumina Genome Analyzer
SRR054854	ERG	d	MAQ	Illumina Genome Analyzer
SRR054855	ERG	e	MAQ	Illumina Genome Analyzer
SRR054856	ERG	f	MAQ	Illumina Genome Analyzer
SRR054857	ERG	g	MAQ	Illumina Genome Analyzer
SRR054881	ERG	h	MAQ	Illumina Genome Analyzer
SRR054882	ERG	I	MAQ	Illumina Genome Analyzer
SRR054883	ERG	j	MAQ	Illumina Genome Analyzer
SRR054884	ERG	k	MAQ	Illumina Genome Analyzer
SRR054885	ERG	l	MAQ	Illumina Genome Analyzer
SRR054892	ERG	m	MAQ	Illumina Genome Analyzer
SRR054894	ERG	n	MAQ	Illumina Genome Analyzer
SRR054895	ERG	o	MAQ	Illumina Genome Analyzer
SRR054896	ERG	p	MAQ	Illumina Genome Analyzer
SRR054897	SPDEF	a	MAQ	Illumina Genome Analyzer
SRR054898	SPDEF	b	MAQ	Illumina Genome Analyzer
SRR054899	SPDEF	c	MAQ	Illumina Genome Analyzer
SRR054900	SPDEF	d	MAQ	Illumina Genome Analyzer
SRR054901	SPDEF	e	MAQ	Illumina Genome Analyzer
SRR054902	SPDEF	f	MAQ	Illumina Genome Analyzer
SRR054907	SPDEF	g	MAQ	Illumina Genome Analyzer
SRR054908	SPDEF	h	MAQ	Illumina Genome Analyzer
SRR057328	SPDEF	I	MAQ	Illumina Genome Analyzer
SRR070250	GABP	a	Eland	Illumina Genome Analyzer
SRR070251	GABP	b	Eland	Illumina Genome Analyzer
SRR070252	GABP	c	Eland	Illumina Genome Analyzer
SRR070589	TAL1	d	MAQ	Illumina Genome Analyzer II
SRR070590	TAL1	e	MAQ	Illumina Genome Analyzer II
SRR070591	TAL1	f	MAQ	Illumina Genome Analyzer II
SRR070592	TAL1	g	MAQ	Illumina Genome Analyzer II
SRR070593	TAL1	h	MAQ	Illumina Genome Analyzer II
SRR094805	TAL1	I	Bowtie	Illumina Genome Analyzer II
SRR094806	TAL1	j	Bowtie	Illumina Genome Analyzer II
SRR094807	TAL1	k	Bowtie	Illumina Genome Analyzer II
SRR094808	TAL1	l	Bowtie	Illumina Genome Analyzer II
SRR094809	TAL1	m	Bowtie	Illumina Genome Analyzer II
SRR094810	TAL1	n	Bowtie	Illumina Genome Analyzer II
SRR094811	TAL1	o	Bowtie	Illumina Genome Analyzer II
SRR094812	TAL1	p	Bowtie	Illumina Genome Analyzer II
SRR094813	TAL1	q	Bowtie	Illumina Genome Analyzer II
SRR094814	TAL1	r	Bowtie	Illumina Genome Analyzer II
SRR054859	ELF1	a	MAQ	Illumina Genome Analyzer
SRR054860	ELF1	b	MAQ	Illumina Genome Analyzer
SRR054866	FL1	c	MAQ	Illumina Genome Analyzer
SRR054867	FL1	d	MAQ	Illumina Genome Analyzer
SRR054868	FL1	e	MAQ	Illumina Genome Analyzer
SRR054869	FL1	f	MAQ	Illumina Genome Analyzer
SRR054870	FL1	g	MAQ	Illumina Genome Analyzer
SRR054871	FL1	h	MAQ	Illumina Genome Analyzer
SRR054872	FL1	I	MAQ	Illumina Genome Analyzer
SRR054873	FL1	j	MAQ	Illumina Genome Analyzer
SRR054876	AR	a	MAQ	Illumina Genome Analyzer
SRR054879	AR	b	MAQ	Illumina Genome Analyzer

## Sheet: Sheet3
Drosophila melanogaster
SRA FILE	Transcription Factor	Figure ChIP-Seq run letter	Alignment software	Sequencing platform/instrument
SRR039091	HSF	a	MAQ	Illumina Genome Analyzer II
SRR039092	HSF	b	MAQ	Illumina Genome Analyzer II
SRR039093	HSF	c	MAQ	Illumina Genome Analyzer II
SRR039094	HSF	d	MAQ	Illumina Genome Analyzer II
SRR039095	HSF	e	MAQ	Illumina Genome Analyzer II
SRR039096	HSF	f	MAQ	Illumina Genome Analyzer II
SRR039097	HSF	g	MAQ	Illumina Genome Analyzer II
SRR039098	HSF	h	MAQ	Illumina Genome Analyzer II
SRR039099	HSF	I	MAQ	Illumina Genome Analyzer II
SRR039100	HSF	j	MAQ	Illumina Genome Analyzer II
SRR039101	HSF	k	MAQ	Illumina Genome Analyzer II
SRR039102	HSF	l	MAQ	Illumina Genome Analyzer II
SRR039103	HSF	m	MAQ	Illumina Genome Analyzer II
SRR039104	HSF	n	MAQ	Illumina Genome Analyzer II
SRR067906	Polycomb	a	Bowtie	Illumina Genome Analyzer II
SRR067909	Polycomb	b	Bowtie	Illumina Genome Analyzer II
SRR067910	Polycomb	c	Bowtie	Illumina Genome Analyzer II
SRR067915	Polycomb	d	Bowtie	Illumina Genome Analyzer II
SRR067916	Polycomb	e	Bowtie	Illumina Genome Analyzer II

## Sheet: Sheet4
C elegans
SRA FILE	Transcription Factor	Figure ChIP-Seq run letter	Alignmet software	Sequencing platform/instrument
SRR017601	DAF-16	a	NA	Illumina Genome Analyzer
SRR017602	DAF-16	b	NA	Illumina Genome Analyzer
SRR017603	DAF-16	c	NA	Illumina Genome Analyzer
SRR017604	DAF-16	d	NA	Illumina Genome Analyzer
SRR017605	DAF-16	e	NA	Illumina Genome Analyzer
SRR107308	UNC	a	Eland	Illumina Genome Analyzer
SRR107309	UNC	b	Eland	Illumina Genome Analyzer
SRR107310	UNC	c	Eland	Illumina Genome Analyzer
SRR107311	UNC	d	Eland	Illumina Genome Analyzer
SRR107312	HLH-1	a	NA	Illumina Genome Analyzer
SRR107313	HLH-1	b	NA	Illumina Genome Analyzer
SRR107314	HLH-1	c	NA	Illumina Genome Analyzer
SRR107315	HLH-1	d	NA	Illumina Genome Analyzer
SRR107317	NHR	a	NA	Illumina Genome Analyzer
SRR107319	NHR	b	NA	Illumina Genome Analyzer
SRR107320	NHR	c	NA	Illumina Genome Analyzer
SRR107322	NHR	d	NA	Illumina Genome Analyzer
SRR107546	GEI11	a	NA	Illumina Genome Analyzer
SRR107547	GEI11	b	NA	Illumina Genome Analyzer
SRR107548	GEI11	c	NA	Illumina Genome Analyzer
SRR107549	GEI11	d	NA	Illumina Genome Analyzer
SRR107550	PHA4	a	NA	Illumina Genome Analyzer
SRR107551	PHA4	b	NA	Illumina Genome Analyzer
SRR107552	PHA4	c	NA	Illumina Genome Analyzer
SRR107553	PHA4	d	NA	Illumina Genome Analyzer
SRR107554	MEP	a	NA	Illumina Genome Analyzer
SRR107555	MEP	b	NA	Illumina Genome Analyzer
SRR107556	MEP	c	NA	Illumina Genome Analyzer
SRR107557	MEP	d	NA	Illumina Genome Analyzer
SRR107558	MDL	a	NA	Illumina Genome Analyzer
SRR107559	MDL	b	NA	Illumina Genome Analyzer
SRR107560	MDL	c	NA	Illumina Genome Analyzer
SRR107302	LIN	a	NA	Illumina Genome Analyzer
SRR107305	LIN	b	NA	Illumina Genome Analyzer
SRR107306	LIN	c	NA	Illumina Genome Analyzer
SRR107307	LIN	d	NA	Illumina Genome Analyzer
SRR107562	LIN	e	NA	Illumina Genome Analyzer
SRR107563	LIN	f	NA	Illumina Genome Analyzer
SRR107564	LIN	g	NA	Illumina Genome Analyzer
SRR107565	LIN	h	NA	Illumina Genome Analyzer
SRR107574	LIN	I	NA	Illumina Genome Analyzer
SRR107575	LIN	j	NA	Illumina Genome Analyzer
SRR107576	LIN	k	NA	Illumina Genome Analyzer
SRR107603	LIN	l	NA	Illumina Genome Analyzer
SRR107604	LIN	m	NA	Illumina Genome Analyzer
SRR107605	LIN	n	NA	Illumina Genome Analyzer
SRR107566	BLMP	a	NA	Illumina Genome Analyzer
SRR107568	BLMP	b	NA	Illumina Genome Analyzer
SRR107570	BLMP	c	NA	Illumina Genome Analyzer
SRR107572	BLMP	d	NA	Illumina Genome Analyzer
SRR107580	ELT	a	NA	Illumina Genome Analyzer
SRR107581	ELT	b	NA	Illumina Genome Analyzer
SRR107583	ELT	c	NA	Illumina Genome Analyzer
SRR107584	ELT	d	NA	Illumina Genome Analyzer
SRR107585	CEH	a	NA	Illumina Genome Analyzer
SRR107587	CEH	b	NA	Illumina Genome Analyzer
SRR107588	CEH	c	NA	Illumina Genome Analyzer
SRR107589	EGL	a	NA	Illumina Genome Analyzer
SRR107590	EGL	b	NA	Illumina Genome Analyzer
SRR107591	EGL	c	NA	Illumina Genome Analyzer
SRR107592	EGL	d	NA	Illumina Genome Analyzer
SRR107593	SKN	a	NA	Illumina Genome Analyzer
SRR107594	SKN	b	NA	Illumina Genome Analyzer
SRR107595	SKN	c	NA	Illumina Genome Analyzer
SRR107596	SKN	d	NA	Illumina Genome Analyzer
SRR107597	PQM	a	NA	Illumina Genome Analyzer
SRR107598	PQM	b	NA	Illumina Genome Analyzer
SRR107600	PQM	c	NA	Illumina Genome Analyzer
SRR107601	PQM	d	NA	Illumina Genome Analyzer
				Illumina Genome Analyzer

## Sheet: Sheet5
Arabidopsis ChIP-Seq run	Supp. Fig. S6 run number
SRR016811	1
SRR016812	2
SRR016814	3
SRR038845	4
SRR038848	5
SRR040045	6
SRR040049	7
SRR070382	8
Simulated-reads	9
SRR016812-aligned	10
SRR016814-aligned	11
SRR038845-aligned	12
SRR038848-aligned	13
SRR070382-aligned	14

## Sheet: Sheet6
Maize ChIP-Seq run	Supp. Fig. S6 run number
16-XH-s1i4	1
kengo-s3-i1	2
kengo-s3-i3	3
kengo-s3-i5	4
1st-mutantkn1	5
1st-wtkn1	6
prr-25dap-1	7
prr-25dap-2	8
pww-25dap-1	9
1st-mutantinput	10
1st-wtinput	11
prr-25dap-input	12
pww-25dap-input	13

## Sheet: Sheet7
D. melanogaster ChIP-Seq run	Supp. Fig. S6 run number
SRR039091	1
SRR039092	2
SRR039093	3
SRR039094	4
SRR039095	5
SRR039097	6
SRR039098	7
SRR039099	8
SRR039100	9
SRR039102	10
SRR039103	11
SRR039104	12
SRR067906	13
SRR067909	14
SRR067910	15
SRR067911	16
SRR067915	17
SRR067916	18
SRR086223	19
