# Supplementary material for: Important biological information uncovered in previously unaligned reads from chromatin immunoprecipitation experiments (ChIP-Seq)
Source: Sci Rep. 2015 Mar 2;5:8635. doi: 10.1038/srep08635 (PMC4345404; doi:10.1038/srep08635)
Supplement: Supplementary Information — Supplementary File 2 [file srep08635-s3.xls]

## Sheet: Sheet1
TAL1 Recovered peaks:
Chromosome	Start	End	Peak	log10(p-value)
chr1	568639	569010	MACS_peak_1	127.53
chr1	725384	726897	MACS_peak_2	204.79
chr1	824856	825266	MACS_peak_3	597.75
chr1	4362988	4363407	MACS_peak_4	62.94
chr1	5727336	5727671	MACS_peak_5	98.86
chr1	5727916	5729114	MACS_peak_6	108.78
chr1	5730193	5730513	MACS_peak_7	100.9
chr1	5730880	5731310	MACS_peak_8	73.72
chr1	5732782	5733027	MACS_peak_9	87.83
chr1	21643982	21644341	MACS_peak_10	82.13
chr1	26455824	26456192	MACS_peak_11	123.01
chr1	33185805	33186283	MACS_peak_12	97.81
chr1	51604283	51604646	MACS_peak_13	77.96
chr1	68627261	68627495	MACS_peak_14	122.54
chr1	112713400	112713607	MACS_peak_15	109.65
chr1	121351875	121352147	MACS_peak_16	104.12
chr1	121360758	121361051	MACS_peak_17	73.11
chr1	121362896	121363135	MACS_peak_18	112.15
chr1	121381895	121382258	MACS_peak_19	72.69
chr1	142536544	142536998	MACS_peak_21	87.7
chr1	142538689	142539301	MACS_peak_22	76.57
chr1	142854966	142855269	MACS_peak_23	93.08
chr1	143464967	143465332	MACS_peak_24	112.93
chr1	145277298	145277655	MACS_peak_25	72.47
chr1	149035520	149035896	MACS_peak_27	53.95
chr1	149223782	149224395	MACS_peak_28	73.67
chr1	210827289	210827679	MACS_peak_29	70.21
chr1	220260713	220261078	MACS_peak_30	85.88
chr1	224200855	224202652	MACS_peak_31	242.91
chr1	224203760	224204123	MACS_peak_32	99.45
chr1	234916788	234917140	MACS_peak_33	67.84
chr1	248567495	248567717	MACS_peak_34	127.53
chr10	27074290	27074660	MACS_peak_35	85.88
chr10	35310145	35310868	MACS_peak_36	274.9
chr10	38779475	38779702	MACS_peak_37	94.76
chr10	38780644	38780938	MACS_peak_38	150.45
chr10	38786288	38786693	MACS_peak_39	128.86
chr10	38791687	38791893	MACS_peak_40	102.02
chr10	38792414	38792777	MACS_peak_41	73.27
chr10	38811532	38812130	MACS_peak_42	63.28
chr10	38814178	38814398	MACS_peak_43	89.66
chr10	38817972	38818508	MACS_peak_44	50.55
chr10	38873591	38873849	MACS_peak_45	101.76
chr10	39080279	39080834	MACS_peak_46	60.69
chr10	39084065	39084459	MACS_peak_47	65.65
chr10	39094083	39094626	MACS_peak_48	94.81
chr10	39108551	39109661	MACS_peak_49	139.4
chr10	39112279	39112790	MACS_peak_50	92.27
chr10	39114040	39114711	MACS_peak_51	77.89
chr10	39117594	39118124	MACS_peak_52	62.46
chr10	39126829	39127197	MACS_peak_53	122.75
chr10	39128719	39129028	MACS_peak_54	59.39
chr10	39133841	39134194	MACS_peak_55	67.2
chr10	39136570	39137040	MACS_peak_56	64.41
chr10	39141417	39141828	MACS_peak_57	90.24
chr10	39142187	39142958	MACS_peak_58	102.11
chr10	42363210	42363879	MACS_peak_59	85.17
chr10	42364384	42365067	MACS_peak_60	51.26
chr10	42365617	42365886	MACS_peak_61	53.66
chr10	42374771	42374993	MACS_peak_62	75.54
chr10	42375603	42376385	MACS_peak_63	59.29
chr10	42379719	42380453	MACS_peak_64	70.52
chr10	42397975	42398820	MACS_peak_66	109.62
chr10	42399192	42400536	MACS_peak_67	210.26
chr10	42401946	42402485	MACS_peak_68	51.14
chr10	42402949	42403369	MACS_peak_69	55.15
chr10	42406807	42407170	MACS_peak_70	68.95
chr10	42527258	42527591	MACS_peak_71	52.55
chr10	42527929	42528277	MACS_peak_72	51.35
chr10	42529080	42529774	MACS_peak_73	174.76
chr10	42530467	42530838	MACS_peak_74	79.88
chr10	42531050	42532120	MACS_peak_75	56.44
chr10	42532728	42532967	MACS_peak_76	113.75
chr10	42645440	42645828	MACS_peak_77	85.88
chr10	42791653	42792193	MACS_peak_78	69.21
chr10	42792426	42793171	MACS_peak_79	89.48
chr10	42799463	42800247	MACS_peak_80	58.62
chr10	42806521	42806848	MACS_peak_81	71.58
chr10	51487444	51487737	MACS_peak_82	85.88
chr10	123603827	123604201	MACS_peak_83	85.88
chr10	127575689	127576335	MACS_peak_84	90.17
chr10	127578598	127578854	MACS_peak_85	85.02
chr10	127580373	127580754	MACS_peak_86	65.65
chr10	132088622	132088987	MACS_peak_87	127.53
chr10	135462233	135462986	MACS_peak_88	544.15
chr10	135463669	135464172	MACS_peak_89	57.89
chr10	135464680	135465039	MACS_peak_90	93.08
chr10	135468448	135469573	MACS_peak_91	204.62
chr10	135470547	135471061	MACS_peak_92	89.26
chr10	135471308	135471793	MACS_peak_93	118.58
chr10	135474052	135474522	MACS_peak_94	154.9
chr11	43544792	43545130	MACS_peak_95	76.85
chr11	48387195	48387757	MACS_peak_96	70.21
chr11	48388093	48388447	MACS_peak_97	82.13
chr11	48859550	48859751	MACS_peak_98	83.37
chr11	48883176	48883539	MACS_peak_99	79.23
chr11	48963719	48964080	MACS_peak_100	86.91
chr11	50651248	50651611	MACS_peak_101	92.53
chr11	50669699	50670184	MACS_peak_102	99.87
chr11	50730906	50731162	MACS_peak_103	113.34
chr11	50751494	50751857	MACS_peak_104	86.77
chr11	50754667	50755027	MACS_peak_105	77.85
chr11	51574496	51574857	MACS_peak_106	58.21
chr11	51579293	51579768	MACS_peak_107	81.26
chr11	51580260	51580492	MACS_peak_108	78.59
chr11	55011103	55011468	MACS_peak_109	86.32
chr11	56472320	56472849	MACS_peak_110	78.49
chr11	69834891	69835254	MACS_peak_111	86.99
chr11	70217438	70217767	MACS_peak_112	117.93
chr11	88567584	88567797	MACS_peak_113	127.53
chr12	17250471	17250721	MACS_peak_114	98.86
chr12	29156905	29157116	MACS_peak_115	127.53
chr12	29800942	29801296	MACS_peak_116	82.13
chr12	34361636	34361997	MACS_peak_117	86.91
chr12	34368620	34369018	MACS_peak_118	105.89
chr12	34369825	34370359	MACS_peak_119	100.31
chr12	34371152	34371538	MACS_peak_120	105.61
chr12	34412981	34413480	MACS_peak_121	53.16
chr12	34429122	34429503	MACS_peak_122	159.75
chr12	34834172	34834543	MACS_peak_123	101.12
chr12	34840995	34841736	MACS_peak_124	108.85
chr12	34848310	34848669	MACS_peak_125	59.39
chr12	38020864	38021500	MACS_peak_126	98.74
chr12	38028934	38029302	MACS_peak_127	110.89
chr12	38045482	38046096	MACS_peak_128	66.01
chr12	38051710	38052075	MACS_peak_129	87.74
chr12	38082766	38083128	MACS_peak_130	86.95
chr12	38115556	38115784	MACS_peak_131	117.93
chr12	38307872	38308235	MACS_peak_132	93.08
chr12	38353332	38353694	MACS_peak_133	86.95
chr12	38446409	38446779	MACS_peak_134	109.06
chr12	38449793	38450199	MACS_peak_135	139.86
chr12	38480101	38480956	MACS_peak_136	153.4
chr12	38500930	38501678	MACS_peak_137	112.44
chr12	38535392	38536013	MACS_peak_138	93.27
chr12	38542745	38543087	MACS_peak_139	68.17
chr12	52592551	52592915	MACS_peak_140	78
chr12	122908786	122909152	MACS_peak_141	127.53
chr12	129123559	129123922	MACS_peak_142	82.13
chr13	28033587	28033989	MACS_peak_144	85.97
chr13	48672015	48672377	MACS_peak_145	91.16
chr13	50035722	50036084	MACS_peak_146	86.95
chr14	19000375	19001089	MACS_peak_147	97.03
chr14	19003231	19003596	MACS_peak_148	76.85
chr14	19026655	19027012	MACS_peak_149	79.23
chr14	67511197	67511583	MACS_peak_150	119.21
chr14	104362743	104363260	MACS_peak_151	97.03
chr15	20104067	20104532	MACS_peak_152	91.12
chr15	26477734	26478090	MACS_peak_153	86.73
chr15	54917306	54917668	MACS_peak_154	93.08
chr16	93340	93705	MACS_peak_155	83.5
chr16	31764444	31765000	MACS_peak_156	121.81
chr16	33294205	33294698	MACS_peak_157	63.12
chr16	33864815	33865290	MACS_peak_158	75.62
chr16	33866698	33867020	MACS_peak_159	51.29
chr16	33868593	33868821	MACS_peak_160	89.55
chr16	33901485	33901815	MACS_peak_161	59.97
chr16	33906976	33907341	MACS_peak_162	85.88
chr16	33934869	33935443	MACS_peak_163	64.28
chr16	33935928	33936262	MACS_peak_164	63.31
chr16	33942319	33942643	MACS_peak_165	66.8
chr16	33943998	33944359	MACS_peak_166	97.03
chr16	33949154	33949789	MACS_peak_167	367.41
chr16	33950030	33954388	MACS_peak_168	1442.57
chr16	33955062	33958154	MACS_peak_169	1131.24
chr16	33958425	33962208	MACS_peak_170	1185.46
chr16	33964202	33966589	MACS_peak_171	662.6
chr16	33974462	33974820	MACS_peak_172	93.25
chr16	33975377	33975891	MACS_peak_173	75.34
chr16	34022537	34022917	MACS_peak_174	76.25
chr16	34340865	34341524	MACS_peak_175	131.06
chr16	34344231	34344821	MACS_peak_176	88.02
chr16	34380367	34380726	MACS_peak_177	84.63
chr16	35226355	35226725	MACS_peak_178	72.94
chr16	47538694	47538916	MACS_peak_179	87.83
chr16	71966354	71966722	MACS_peak_180	121.8
chr16	87047615	87047983	MACS_peak_181	79.23
chr16	89034738	89034951	MACS_peak_182	109.77
chr17	21240293	21240814	MACS_peak_183	65.53
chr17	22020558	22020919	MACS_peak_184	72.62
chr17	27236446	27236812	MACS_peak_185	85.45
chr17	31149285	31150026	MACS_peak_186	198.41
chr17	41381558	41382105	MACS_peak_187	67.55
chr17	41672987	41673204	MACS_peak_188	124.97
chr17	45212848	45213214	MACS_peak_189	57.16
chr17	45213427	45214869	MACS_peak_190	662.56
chr17	45215981	45216358	MACS_peak_191	81.95
chr17	45219060	45219913	MACS_peak_192	176.14
chr17	45221106	45221472	MACS_peak_193	75.09
chr17	45229005	45229450	MACS_peak_194	324.81
chr17	45232032	45232250	MACS_peak_195	97.38
chr17	45234432	45234919	MACS_peak_196	66.15
chr17	45235403	45235818	MACS_peak_197	68.35
chr17	45247163	45247527	MACS_peak_198	83.14
chr17	45266456	45266827	MACS_peak_199	68.77
chr17	52907152	52907510	MACS_peak_200	82.13
chr18	110330	111510	MACS_peak_201	59.52
chr18	18512861	18513501	MACS_peak_202	100.37
chr18	18514711	18515010	MACS_peak_203	77.64
chr18	18516855	18517068	MACS_peak_204	51.68
chr18	18517301	18517755	MACS_peak_205	98.62
chr18	18517958	18519515	MACS_peak_206	145.57
chr18	18519822	18520469	MACS_peak_207	82.74
chr18	28595637	28596031	MACS_peak_208	93.08
chr18	45547015	45547227	MACS_peak_209	100.9
chr18	74970260	74970630	MACS_peak_210	119.74
chr18	75653469	75653837	MACS_peak_211	93.08
chr19	434102	434503	MACS_peak_212	74.81
chr19	9004770	9005057	MACS_peak_213	83.93
chr19	17593729	17594075	MACS_peak_214	82.13
chr19	20108252	20109256	MACS_peak_215	226.84
chr19	20110615	20110973	MACS_peak_216	82.13
chr19	20162956	20163520	MACS_peak_217	72.38
chr19	21665799	21666163	MACS_peak_218	103.22
chr19	21779476	21779694	MACS_peak_219	117.36
chr19	23254014	23254481	MACS_peak_220	131.06
chr19	23476604	23476984	MACS_peak_221	124.97
chr19	23486013	23486548	MACS_peak_222	87.37
chr19	23631644	23632447	MACS_peak_223	100.84
chr19	24185303	24185667	MACS_peak_224	83.39
chr19	24256469	24256830	MACS_peak_225	88.78
chr19	27731640	27734934	MACS_peak_226	282.32
chr19	27736392	27737120	MACS_peak_227	72.94
chr19	27737587	27738746	MACS_peak_228	157.25
chr19	27739139	27740663	MACS_peak_229	210.01
chr19	27760337	27760706	MACS_peak_230	78.18
chr19	27839336	27839612	MACS_peak_231	85.88
chr19	27894048	27894482	MACS_peak_232	81.07
chr19	28299475	28299749	MACS_peak_233	91.16
chr19	28312845	28313448	MACS_peak_234	120.4
chr19	28313853	28314253	MACS_peak_235	85.88
chr19	28329482	28330413	MACS_peak_236	97.03
chr19	34882412	34882972	MACS_peak_238	62.43
chr19	44917188	44917448	MACS_peak_239	119.75
chr19	44959260	44959797	MACS_peak_240	137.77
chr19	48717818	48718075	MACS_peak_241	113.41
chr19	54158124	54158496	MACS_peak_242	87.3
chr19	54382972	54383336	MACS_peak_243	87.02
chr2	26384682	26385040	MACS_peak_244	85.88
chr2	75734479	75734848	MACS_peak_245	124.97
chr2	84034287	84034646	MACS_peak_246	85.88
chr2	89833843	89834386	MACS_peak_247	95.6
chr2	89835450	89835700	MACS_peak_248	100.05
chr2	89836723	89837174	MACS_peak_249	71.39
chr2	89838345	89839032	MACS_peak_250	142.85
chr2	89840266	89840514	MACS_peak_251	97.03
chr2	89843715	89843938	MACS_peak_252	85.91
chr2	89844756	89845452	MACS_peak_253	89.84
chr2	89850431	89851838	MACS_peak_254	369.28
chr2	89852177	89852638	MACS_peak_255	82.98
chr2	89852846	89854194	MACS_peak_256	322.17
chr2	89854419	89856152	MACS_peak_257	397.75
chr2	89856499	89856738	MACS_peak_258	88.14
chr2	89858169	89858747	MACS_peak_259	83.63
chr2	89859479	89860759	MACS_peak_260	110.97
chr2	89862695	89863183	MACS_peak_261	56.26
chr2	89864463	89864995	MACS_peak_262	72.18
chr2	89871414	89872777	MACS_peak_263	143.62
chr2	89877936	89878739	MACS_peak_264	89.77
chr2	91635270	91635627	MACS_peak_265	91.16
chr2	92267738	92268288	MACS_peak_266	59.97
chr2	92269228	92269805	MACS_peak_267	128.05
chr2	92270354	92271399	MACS_peak_268	95.25
chr2	92272247	92273027	MACS_peak_269	85.9
chr2	92275784	92276341	MACS_peak_270	58.48
chr2	92286585	92286950	MACS_peak_271	58.49
chr2	92290227	92290603	MACS_peak_272	77.25
chr2	92291164	92291496	MACS_peak_273	53.95
chr2	92292763	92293059	MACS_peak_274	59.79
chr2	92297958	92298165	MACS_peak_275	84.17
chr2	92303914	92304139	MACS_peak_276	83.29
chr2	92305470	92306363	MACS_peak_277	57.4
chr2	92307124	92307738	MACS_peak_278	87.25
chr2	92308774	92309259	MACS_peak_279	99.14
chr2	92317570	92317942	MACS_peak_280	75.79
chr2	95474972	95475329	MACS_peak_281	77.75
chr2	130000608	130001135	MACS_peak_282	108.14
chr2	132831992	132832448	MACS_peak_283	91.37
chr2	132833963	132834343	MACS_peak_284	91.16
chr2	132967326	132967681	MACS_peak_285	77.67
chr2	132968950	132969389	MACS_peak_286	79.23
chr2	132970366	132970638	MACS_peak_287	85.88
chr2	132980437	132980955	MACS_peak_288	70.21
chr2	132987663	132988149	MACS_peak_289	139.86
chr2	133002466	133002834	MACS_peak_290	100.57
chr2	133003147	133003348	MACS_peak_291	86.84
chr2	133004691	133005247	MACS_peak_292	70.56
chr2	133005697	133005937	MACS_peak_293	164.62
chr2	133006652	133007054	MACS_peak_294	75.16
chr2	133010304	133011969	MACS_peak_295	431.4
chr2	133013498	133013809	MACS_peak_296	52.65
chr2	133014056	133014530	MACS_peak_297	68.23
chr2	133014812	133015851	MACS_peak_298	571.14
chr2	133016540	133017584	MACS_peak_299	494.26
chr2	133018477	133024174	MACS_peak_300	3100
chr2	133024951	133027866	MACS_peak_301	897.07
chr2	133028140	133036404	MACS_peak_302	2571.89
chr2	133037624	133038197	MACS_peak_303	65.05
chr2	162135174	162135568	MACS_peak_304	90.77
chr2	162135937	162136695	MACS_peak_305	61.61
chr2	205457860	205458070	MACS_peak_306	125.86
chr2	239034231	239034444	MACS_peak_307	112.93
chr2	239428902	239429265	MACS_peak_308	88.25
chr20	19366857	19367130	MACS_peak_309	93.08
chr20	25838529	25838738	MACS_peak_310	115.25
chr20	25846687	25847047	MACS_peak_311	116.27
chr20	26188842	26190626	MACS_peak_312	547.95
chr20	26206902	26207223	MACS_peak_313	83.5
chr20	26260817	26261341	MACS_peak_314	75.71
chr20	29518173	29518849	MACS_peak_315	106.16
chr20	29653217	29653649	MACS_peak_316	79.82
chr20	29804472	29804931	MACS_peak_317	69.79
chr20	29806495	29807052	MACS_peak_318	67.27
chr20	29809341	29809655	MACS_peak_319	95.38
chr20	29811470	29812275	MACS_peak_320	131.13
chr20	29830022	29830645	MACS_peak_321	76.51
chr20	58140028	58140392	MACS_peak_322	78
chr21	9696773	9697912	MACS_peak_323	198.86
chr21	9698967	9699661	MACS_peak_324	72.34
chr21	9699940	9700149	MACS_peak_325	93.87
chr21	9700511	9700852	MACS_peak_326	135.9
chr21	9935625	9936012	MACS_peak_327	73.52
chr21	10162440	10162812	MACS_peak_328	93.08
chr21	10702810	10703167	MACS_peak_329	52.55
chr21	10742876	10743478	MACS_peak_330	96.13
chr21	10783766	10784121	MACS_peak_331	54.71
chr21	10800826	10801193	MACS_peak_332	75.13
chr21	10828531	10829075	MACS_peak_333	62.8
chr21	10833939	10834181	MACS_peak_334	100.26
chr21	10844557	10845154	MACS_peak_335	65
chr21	10845554	10845802	MACS_peak_336	129.66
chr21	10856172	10856531	MACS_peak_337	59.97
chr21	14354738	14355084	MACS_peak_338	81.81
chr21	15448629	15449100	MACS_peak_339	80
chr21	15450818	15451191	MACS_peak_340	144.7
chr21	15455738	15456272	MACS_peak_341	98.21
chr22	16849595	16850417	MACS_peak_342	169.11
chr22	16850698	16851188	MACS_peak_343	128.83
chr22	16851531	16851871	MACS_peak_344	101.34
chr22	16852199	16852562	MACS_peak_345	72.95
chr22	16852859	16853093	MACS_peak_346	97.03
chr22	16853682	16854605	MACS_peak_347	109.97
chr22	16855184	16855397	MACS_peak_348	100.47
chr22	16855742	16856264	MACS_peak_349	116.03
chr22	16856832	16858891	MACS_peak_350	265.44
chr22	16859207	16859651	MACS_peak_351	132.93
chr22	16859949	16860323	MACS_peak_352	77.99
chr22	16861652	16862541	MACS_peak_353	175.68
chr22	16867310	16867657	MACS_peak_354	93.08
chr22	17048463	17048842	MACS_peak_355	71.58
chr22	18718817	18719142	MACS_peak_356	93.08
chr3	33011014	33011538	MACS_peak_357	87
chr3	57142673	57142883	MACS_peak_359	124.97
chr3	61169687	61170051	MACS_peak_360	91.16
chr3	75691840	75692204	MACS_peak_361	74.85
chr3	75696437	75696855	MACS_peak_362	85.14
chr3	75697091	75697622	MACS_peak_363	51.05
chr3	75697864	75698696	MACS_peak_364	128.15
chr3	75699255	75699472	MACS_peak_365	88.88
chr3	75717956	75719401	MACS_peak_366	133.49
chr3	75762590	75762975	MACS_peak_367	80.6
chr3	75766024	75766325	MACS_peak_368	74.85
chr3	75784809	75785528	MACS_peak_369	123.18
chr3	75798417	75799183	MACS_peak_370	108.68
chr3	75800117	75800673	MACS_peak_371	63.56
chr3	75802170	75803053	MACS_peak_372	132.31
chr3	75990933	75991259	MACS_peak_373	85.59
chr3	90317660	90318025	MACS_peak_374	91.16
chr3	90342873	90343390	MACS_peak_375	87.81
chr3	90350091	90350454	MACS_peak_376	91.16
chr3	90351647	90351960	MACS_peak_377	85.06
chr3	90352680	90352976	MACS_peak_378	91.16
chr3	90368103	90368420	MACS_peak_379	82.13
chr3	90381191	90381599	MACS_peak_380	78.97
chr3	90382123	90382774	MACS_peak_381	104.48
chr3	90396721	90397308	MACS_peak_382	70.21
chr3	90398320	90399357	MACS_peak_383	129.56
chr3	90438304	90438788	MACS_peak_384	76.74
chr3	90439636	90440223	MACS_peak_385	115.88
chr3	90443740	90445551	MACS_peak_386	293.9
chr3	90453983	90454419	MACS_peak_387	137.99
chr3	90459862	90460248	MACS_peak_388	83.87
chr3	90463372	90463732	MACS_peak_389	79.23
chr3	90463948	90464508	MACS_peak_390	82.98
chr3	90466428	90466796	MACS_peak_391	76.85
chr3	90477283	90477495	MACS_peak_392	113.37
chr3	90488172	90488768	MACS_peak_393	77.61
chr3	90491143	90491347	MACS_peak_394	100.9
chr3	90498457	90498682	MACS_peak_395	109.06
chr3	90500194	90500679	MACS_peak_396	85.23
chr3	93506447	93507162	MACS_peak_397	93.14
chr3	93511110	93511573	MACS_peak_398	88.25
chr3	93515499	93515864	MACS_peak_399	127.53
chr3	93517638	93517990	MACS_peak_400	93.08
chr3	112022282	112022650	MACS_peak_401	85.88
chr3	142685687	142686056	MACS_peak_402	85.88
chr3	144037896	144038111	MACS_peak_403	127.53
chr3	179404136	179404346	MACS_peak_404	124.97
chr3	196306921	196307273	MACS_peak_405	91.82
chr3	196625538	196625923	MACS_peak_406	93.98
chr4	31817336	31817822	MACS_peak_407	90.54
chr4	49099238	49099856	MACS_peak_408	53.21
chr4	49100104	49100433	MACS_peak_409	61.87
chr4	49113183	49113437	MACS_peak_410	84.09
chr4	49114158	49114870	MACS_peak_411	74.96
chr4	49116809	49117127	MACS_peak_412	59.39
chr4	49120972	49121182	MACS_peak_413	72.61
chr4	49121804	49122225	MACS_peak_414	51.25
chr4	49151022	49151389	MACS_peak_415	66.05
chr4	49200646	49200917	MACS_peak_416	93.08
chr4	49305702	49305911	MACS_peak_417	127.53
chr4	49635920	49636771	MACS_peak_418	72.58
chr4	49637902	49638367	MACS_peak_419	58.13
chr4	49645658	49645891	MACS_peak_420	82.75
chr4	49646712	49647076	MACS_peak_421	78
chr4	49651935	49652340	MACS_peak_422	76.09
chr4	68264128	68266925	MACS_peak_423	531.92
chr4	80273367	80273736	MACS_peak_424	53.95
chr4	106871746	106872119	MACS_peak_425	91.16
chr4	136497715	136498088	MACS_peak_426	127.53
chr4	190201239	190201725	MACS_peak_427	114.91
chr4	190478720	190479005	MACS_peak_428	61.2
chr4	190970394	190971097	MACS_peak_429	289.44
chr4	190972985	190973344	MACS_peak_430	91.16
chr4	190976677	190977241	MACS_peak_431	88.6
chr4	190978997	190979511	MACS_peak_432	87.89
chr4	190982502	190982973	MACS_peak_433	122.13
chr5	45950194	45950556	MACS_peak_434	93.08
chr5	45968049	45968309	MACS_peak_435	127.53
chr5	46336780	46337147	MACS_peak_436	80.6
chr5	46401075	46401322	MACS_peak_437	112.72
chr5	49912724	49912937	MACS_peak_438	127.53
chr5	51813553	51813817	MACS_peak_439	124.97
chr5	97912341	97913277	MACS_peak_440	94.31
chr5	166588924	166589288	MACS_peak_441	93.08
chr5	176839856	176840218	MACS_peak_442	82.13
chr6	4180147	4180511	MACS_peak_443	89.34
chr6	13064791	13065158	MACS_peak_444	87.13
chr6	26770996	26771358	MACS_peak_445	93.08
chr6	29817754	29818116	MACS_peak_446	87.25
chr6	32456502	32457159	MACS_peak_447	148.97
chr6	32502408	32502937	MACS_peak_448	78.49
chr6	61913279	61913716	MACS_peak_449	57.08
chr6	62185364	62185727	MACS_peak_450	93.08
chr6	119558489	119558799	MACS_peak_451	54.32
chr7	57333242	57333604	MACS_peak_453	93.08
chr7	57949301	57949523	MACS_peak_454	109.06
chr7	57994302	57994738	MACS_peak_455	81.01
chr7	58014124	58014558	MACS_peak_456	104.48
chr7	58015355	58015954	MACS_peak_457	67.86
chr7	61085120	61085821	MACS_peak_458	72.17
chr7	61530903	61531435	MACS_peak_459	87.44
chr7	61749347	61749944	MACS_peak_460	91.91
chr7	61788881	61789175	MACS_peak_461	70.21
chr7	61970137	61970890	MACS_peak_462	54.09
chr7	61971314	61972040	MACS_peak_463	108.06
chr7	61984228	61984592	MACS_peak_464	68.97
chr7	61985332	61985581	MACS_peak_465	95.54
chr7	61990905	61991267	MACS_peak_466	73.11
chr7	61999185	61999549	MACS_peak_467	66.08
chr7	62034549	62034912	MACS_peak_468	74.85
chr7	64077871	64078193	MACS_peak_469	87.74
chr7	64087536	64087897	MACS_peak_470	85.88
chr7	64088192	64088602	MACS_peak_471	85.55
chr7	64092543	64092849	MACS_peak_472	79.23
chr7	64103918	64104322	MACS_peak_473	91.03
chr7	64873909	64874441	MACS_peak_474	78.42
chr7	64887145	64887866	MACS_peak_475	153.4
chr7	64954190	64954464	MACS_peak_476	59.39
chr7	98408945	98409203	MACS_peak_477	94.41
chr7	100549864	100550708	MACS_peak_478	117.31
chr7	100550995	100551439	MACS_peak_479	79.35
chr7	142190673	142191223	MACS_peak_480	77.99
chr7	142250353	142250698	MACS_peak_481	85.88
chr7	152108390	152108914	MACS_peak_482	92.35
chr8	19121110	19121471	MACS_peak_483	86.91
chr8	43093662	43093956	MACS_peak_484	73.27
chr8	43761769	43762038	MACS_peak_485	156.15
chr8	43768226	43768583	MACS_peak_486	64.94
chr8	43768999	43769524	MACS_peak_487	76.22
chr8	43769760	43770356	MACS_peak_488	131.64
chr8	43779012	43780621	MACS_peak_489	168.22
chr8	43788167	43788376	MACS_peak_490	109.06
chr8	43792649	43793008	MACS_peak_491	61.87
chr8	43794454	43794663	MACS_peak_492	78.59
chr8	43806956	43807165	MACS_peak_493	127.53
chr8	43818690	43819724	MACS_peak_494	124.84
chr8	43820027	43820385	MACS_peak_495	65.84
chr8	46882362	46882678	MACS_peak_496	112.93
chr8	46888743	46889106	MACS_peak_497	86.99
chr8	46889778	46890241	MACS_peak_498	91.17
chr8	46897825	46898387	MACS_peak_499	88.65
chr8	46907347	46907750	MACS_peak_500	122.41
chr8	46940682	46941675	MACS_peak_501	424.95
chr8	46943193	46943634	MACS_peak_502	269.91
chr8	46946786	46947202	MACS_peak_503	179.72
chr8	46949290	46949618	MACS_peak_504	85.67
chr8	46950457	46950773	MACS_peak_505	87.25
chr8	46952125	46952356	MACS_peak_506	120.41
chr8	58116330	58116711	MACS_peak_507	85.88
chr8	109699416	109699763	MACS_peak_508	93.08
chr8	142138946	142139312	MACS_peak_509	82.13
chr9	17205579	17206242	MACS_peak_510	139.86
chr9	24687416	24687780	MACS_peak_511	93.08
chr9	44875969	44876326	MACS_peak_512	81.81
chr9	44878623	44878991	MACS_peak_513	78.14
chr9	66824411	66824791	MACS_peak_514	73.11
chr9	66825137	66825529	MACS_peak_515	76.85
chr9	66825849	66826512	MACS_peak_516	103.31
chr9	66834294	66834716	MACS_peak_517	96.81
chr9	66858101	66858754	MACS_peak_518	73.39
chr9	66861505	66862348	MACS_peak_519	99.29
chr9	67320531	67320826	MACS_peak_520	71.58
chr9	68421942	68422188	MACS_peak_521	81.72
chr9	68995743	68996107	MACS_peak_522	103.98
chr9	68997766	68998234	MACS_peak_523	68.56
chr9	69000774	69001291	MACS_peak_524	64.5
chr9	69001495	69002090	MACS_peak_525	84.32
chr9	70010067	70010431	MACS_peak_526	87.02
chr9	108316827	108317046	MACS_peak_527	123.31
chr9	130892960	130893352	MACS_peak_528	84.25
chr9	131141786	131142184	MACS_peak_529	88.18
chr9	135955088	135955483	MACS_peak_530	86.77
chrX	1327974	1328339	MACS_peak_531	93.08
chrX	58344590	58344951	MACS_peak_532	93.08
chrX	58547485	58547885	MACS_peak_533	92.53
chrX	58561236	58561570	MACS_peak_534	80.98
chrX	58561805	58562353	MACS_peak_535	64.76
chrX	61727520	61727987	MACS_peak_536	94.34
chrX	61728675	61729038	MACS_peak_537	60.57
chrX	61813476	61813994	MACS_peak_538	74.86
chrX	61826077	61826438	MACS_peak_539	76.85
chrX	91186876	91187234	MACS_peak_540	93.08
chrX	125714896	125715393	MACS_peak_541	109.8
chrX	135004941	135005151	MACS_peak_542	117.93
chrX	150184984	150185346	MACS_peak_543	86.95
chrY	9979133	9979938	MACS_peak_544	79.09
chrY	9983547	9984156	MACS_peak_545	139.06
chrY	9984384	9984898	MACS_peak_546	54.07
chrY	9985191	9985469	MACS_peak_547	100.32
chrY	9986704	9987241	MACS_peak_548	116.37
chrY	9987606	9988020	MACS_peak_549	65.39
chrY	9989483	9989728	MACS_peak_550	93.87
chrY	10005965	10006540	MACS_peak_551	76.47
chrY	10007010	10007339	MACS_peak_552	81.19
chrY	10007588	10007970	MACS_peak_553	80.6
chrY	10012118	10012441	MACS_peak_554	76.01
chrY	10014334	10014774	MACS_peak_555	66.17
chrY	10015555	10021376	MACS_peak_556	1808.5
chrY	10021769	10023601	MACS_peak_557	641.36
chrY	10024574	10027115	MACS_peak_558	511.48
chrY	10027358	10030074	MACS_peak_559	828.02
chrY	10031080	10032080	MACS_peak_560	188.56
chrY	10032819	10034575	MACS_peak_561	199.97
chrY	10036664	10038192	MACS_peak_562	333.78
chrY	13338063	13338462	MACS_peak_563	85.88
chrY	13368150	13368372	MACS_peak_564	127.53
chrY	13452917	13454116	MACS_peak_565	86.63
chrY	13456472	13456836	MACS_peak_566	68.68
chrY	13458243	13459038	MACS_peak_567	155.77
chrY	13462577	13463484	MACS_peak_568	116.33
chrY	13469982	13470508	MACS_peak_569	58.46
chrY	13472242	13472787	MACS_peak_570	82.57
chrY	13476480	13477462	MACS_peak_571	83.74
chrY	13487376	13488471	MACS_peak_572	89.85
chrY	13644087	13644382	MACS_peak_573	83.5
chrY	13647983	13648344	MACS_peak_574	68.87
chrY	13650595	13651002	MACS_peak_575	51.68
chrY	13651710	13652118	MACS_peak_576	69.69
chrY	13654210	13654640	MACS_peak_577	63.16
chrY	13656991	13657413	MACS_peak_578	74.34
chrY	13657974	13658213	MACS_peak_579	103.22
chrY	13658503	13659351	MACS_peak_580	108.54
chrY	13672125	13672495	MACS_peak_581	75.22
chrY	13675540	13675929	MACS_peak_582	74.48
chrY	13685191	13685789	MACS_peak_583	65.24
chrY	13804025	13804504	MACS_peak_584	94.61
chrY	13805988	13806472	MACS_peak_585	73.03
chrY	13809819	13810458	MACS_peak_586	86.06
chrY	13812337	13813055	MACS_peak_587	107.31
chrY	13813476	13813873	MACS_peak_588	102.52
chrY	13835847	13836347	MACS_peak_589	71.4
chrY	13839876	13840167	MACS_peak_590	72.63
chrY	13840604	13841459	MACS_peak_591	113.74
chrY	13842532	13842994	MACS_peak_592	267.64
chrY	13848188	13848551	MACS_peak_593	72.95
chrY	13850598	13850981	MACS_peak_594	70.21
chrY	13854834	13855595	MACS_peak_595	62.94
chrY	13857524	13858097	MACS_peak_596	66.91
chrY	13859659	13860026	MACS_peak_597	71.58
chrY	13868231	13868947	MACS_peak_598	82.4
chrY	28799916	28800280	MACS_peak_599	95.36
chrY	58974846	58975082	MACS_peak_600	75.84
chrY	58975546	58976612	MACS_peak_601	73.25

## Sheet: Sheet2
TAL1 ChIP-Seq validated peaks target genes:
Chromosome	Start	End	Peak	log10(p-value)	Target gene
1	5730880	5731310	MACS_peak_8	73.72	RP11-154H17.1
1	5730880	5731310	MACS_peak_8	73.72	AL831732.1
1	68627261	68627495	MACS_peak_14	122.54	RP11-518D3.3
1	68627261	68627495	MACS_peak_14	122.54	GPR177 (WLS)
1	68627261	68627495	MACS_peak_14	122.54	RP11-518D3.1
10	51487444	51487737	MACS_peak_82	85.88	AGAP7
10	51487444	51487737	MACS_peak_82	85.88	AL442003.3
10	135474052	135474522	MACS_peak_94	154.9	AL845259.1
10	135474052	135474522	MACS_peak_94	154.9	XX-2136C48.1
10	135474052	135474522	MACS_peak_94	154.9	XX-2136C48.2
10	135474052	135474522	MACS_peak_94	154.9	KIAA0664P5
10	135474052	135474522	MACS_peak_94	154.9	XX-2136C48.8
17	45221106	45221472	MACS_peak_193	75.09	CDC27
17	45221106	45221472	MACS_peak_193	75.09	AC005670.1
17	45221106	45221472	MACS_peak_193	75.09	AC002558.1
19	21665799	21666163	MACS_peak_218	103.22	AC010615.2
2	133014056	133014530	MACS_peak_297	68.23	hsa-mir-663b
2	133014056	133014530	MACS_peak_297	68.23	CDC27P1
2	133014056	133014530	MACS_peak_297	68.23	5_8S_rRNA
2	133014056	133014530	MACS_peak_297	68.23	NCRNA00164 (ANKRD30BL)
9	44875969	44876326	MACS_peak_512	81.81	RP11-160N1.7
9	44875969	44876326	MACS_peak_512	81.81	RP11-160N1.5
9	44875969	44876326	MACS_peak_512	81.81	RP11-160N1.8
9	44875969	44876326	MACS_peak_512	81.81	RP11-160N1.10
9	44875969	44876326	MACS_peak_512	81.81	RP11-160N1.6
9	44875969	44876326	MACS_peak_512	81.81	RP11-160N1.3
9	44875969	44876326	MACS_peak_512	81.81	RP11-160N1.4
